# Supplementary material for: Early Growth Parameters as Predictors of Developmental Delay among Children Conceived During the 2015–2016 Zika Virus Outbreak in Northeastern Brazil
Source: Trop Med Infect Dis. 2020 Oct 1;5(4):155. doi: 10.3390/tropicalmed5040155 (PMC7709658; doi:10.3390/tropicalmed5040155)
Supplement: Supplementary file 1 [file tropicalmed-05-00155-s001.zip]

Archive with 1 entries (1 files):
- tropicalmed-915897-supplementary.pdf
